# Supplementary material for: Thermal Stability and Barrier Properties of Polyamide 6 Reinforced by Carbazole Based Copolymerization
Source: Polymers (Basel). 2026 Feb 25;18(5):559. doi: 10.3390/polym18050559 (PMC12986835; doi:10.3390/polym18050559)
Supplement: Supplementary file 1 [file polymers-18-00559-s001.zip]

Archive with 1 entries (1 files):
- polymers-4145780-supplementary.pdf
